# Supplementary material for: Logistic regression analysis of conventional ultrasonography, strain elastosonography, and contrast-enhanced ultrasound characteristics for the differentiation of benign and malignant thyroid nodules
Source: PLoS One. 2017 Dec 11;12(12):e0188987. doi: 10.1371/journal.pone.0188987 (PMC5724846; doi:10.1371/journal.pone.0188987)
Supplement: S1 Data — (XLSX) [file pone.0188987.s001.xlsx]

## Sheet: data_20150411_3
Number	Age	Sex	Margin	Border	Shape	Hypoechogenicity	Microcalcification	Posterior echo attenuation	Peripheral acoustic halo	Capsule of thyroid	Vascularity	Lymph node metastasis	Elastography score	Hypoenhancement pattern	Decision
1	42	0	0	0	0	0	0	0	1	0	0	0	1	1	0
2	38	0	0	0	1	0	1	0	1	1	1	1	1	0	1
3	43	0	1	1	0	1	1	1	1	1	0	0	1	0	1
4	54	0	0	0	0	0	0	0	0	0	0	0	0	0	0
5	42	0	0	0	0	0	0	0	1	0	1	0	1	1	1
6	33	1	1	0	1	1	1	1	1	1	1	1	1	0	1
7	49	1	0	0	1	0	0	0	0	0	0	0	0	1	0
8	37	0	0	0	0	0	0	0	0	0	0	0	0	1	0
9	59	0	0	0	0	0	0	0	1	0	1	0	0	0	0
10	35	0	0	1	0	0	1	1	0	1	0	0	0	1	0
11	49	0	1	1	0	0	1	0	1	1	1	0	0	1	0
12	76	1	1	0	1	0	1	0	0	1	1	0	0	0	1
13	32	1	0	1	0	0	0	0	0	0	0	0	0	1	0
14	58	0	1	1	1	1	0	1	0	0	0	0	1	1	1
15	29	0	0	1	0	0	1	0	0	0	1	1	0	0	1
16	42	0	0	0	0	0	0	0	1	0	0	0	0	1	0
17	53	1	0	0	0	0	0	0	0	0	0	0	0	1	0
18	49	0	1	1	0	0	1	0	1	0	0	0	0	1	0
19	45	1	1	1	0	1	0	0	0	0	0	0	1	0	0
20	51	0	1	1	1	1	1	0	0	0	0	0	1	0	1
21	47	0	0	0	0	0	1	1	0	0	0	1	1	1	1
22	50	1	0	0	0	0	0	0	1	0	0	0	0	0	0
23	50	0	1	1	0	0	1	0	0	1	1	1	0	0	1
24	53	1	1	1	0	0	0	0	0	0	1	1	1	1	1
25	29	0	0	0	0	0	0	0	0	0	0	0	0	1	0
26	23	0	0	0	0	0	0	0	1	0	1	0	0	1	0
27	42	0	1	1	0	0	1	0	0	0	0	1	1	1	1
28	60	1	0	0	0	0	0	0	1	0	0	0	0	0	0
29	38	0	0	1	0	0	0	0	0	0	1	0	0	1	0
30	39	0	0	0	0	0	0	0	1	0	0	0	0	1	0
31	57	1	0	0	0	0	0	0	1	0	0	0	0	1	0
32	39	0	0	0	0	1	0	0	1	0	1	0	0	0	0
33	40	1	0	1	0	0	0	0	0	0	0	0	0	0	0
34	33	0	1	1	0	0	1	0	1	1	1	0	0	0	1
35	26	0	1	1	0	0	1	0	0	0	1	1	0	1	1
36	36	1	0	1	0	0	0	0	1	0	0	0	0	1	0
37	36	0	1	1	1	1	0	1	0	0	1	1	0	0	1
38	57	0	0	0	0	0	1	0	1	0	0	0	0	0	0
39	61	1	1	0	0	1	1	0	0	0	1	1	1	0	1
40	49	0	1	1	0	0	1	0	1	1	1	1	0	1	1
41	52	1	0	0	0	0	0	0	1	0	0	0	0	0	0
42	51	0	0	1	0	0	0	0	0	0	0	0	0	1	0
43	52	0	0	1	0	0	0	0	0	0	0	0	0	1	0
44	25	1	1	1	0	0	1	0	0	1	1	1	0	1	1
45	43	0	1	0	0	0	0	0	1	0	0	0	0	0	1
46	25	1	0	0	0	0	0	0	0	0	0	0	0	1	0
47	46	0	1	1	0	0	1	1	0	0	1	1	0	1	1
48	34	0	0	0	0	0	0	0	1	0	1	0	0	0	0
49	28	0	0	0	0	0	0	0	0	0	0	1	0	0	1
50	37	0	1	1	1	0	0	0	0	1	1	0	0	0	1
51	68	0	1	0	1	0	1	0	0	0	0	0	0	1	1
52	41	1	1	1	0	0	1	1	0	0	0	0	1	1	1
53	30	1	1	0	0	0	1	0	0	0	0	0	0	0	1
54	44	0	0	0	0	0	0	0	1	0	1	0	0	0	0
55	55	1	0	0	0	0	0	0	1	0	0	0	0	1	0
56	44	0	0	1	0	0	0	0	0	0	1	0	0	1	0
57	41	0	0	0	0	0	0	0	1	0	1	0	0	0	0
58	50	0	1	1	0	0	0	1	0	0	0	0	0	0	1
59	33	0	1	1	0	0	0	0	0	1	1	0	0	1	1
60	39	0	0	0	0	0	1	1	0	0	1	1	1	0	1
61	53	1	0	0	0	0	0	0	1	0	0	0	0	0	0
62	38	0	1	0	0	0	0	0	0	0	1	0	0	0	0
63	44	1	0	0	0	0	1	0	0	0	1	0	0	0	1
64	28	0	1	1	0	0	1	0	0	1	1	1	0	1	1
65	45	0	0	0	0	0	0	0	0	0	1	0	0	1	0
66	29	0	1	1	0	0	1	0	0	1	1	0	0	0	1
67	52	1	0	0	0	0	0	0	1	0	1	0	0	1	0
68	48	0	0	0	0	0	1	0	1	0	0	0	0	1	0
69	45	0	0	0	0	0	0	0	1	0	0	0	0	0	0
70	33	0	0	0	0	0	0	0	1	0	0	0	0	0	0
71	43	0	0	1	0	0	0	0	1	0	0	0	0	0	0
72	36	1	0	0	0	0	0	0	1	0	0	0	0	1	0
73	32	1	1	0	0	1	1	0	0	0	1	0	1	0	1
74	34	0	1	1	0	1	1	0	0	0	1	1	0	1	1
75	63	0	0	1	0	0	1	1	0	0	0	0	0	1	1
76	43	0	0	0	0	0	1	0	1	0	1	0	0	0	0
77	45	1	1	1	0	0	1	0	0	0	1	1	0	0	1
78	43	0	0	1	0	0	0	0	0	0	0	0	0	1	0
79	66	0	0	1	0	0	0	0	1	0	0	0	0	1	0
80	35	0	1	0	1	1	0	0	0	0	0	0	0	0	1
81	34	1	0	0	0	0	0	0	0	0	0	0	0	0	0
82	26	0	1	0	0	0	1	0	0	0	1	0	1	1	1
83	34	1	1	1	0	1	1	0	0	0	1	1	1	0	1
84	32	0	0	1	0	0	0	0	0	0	0	0	0	0	0
85	21	0	0	1	0	0	1	0	0	0	0	0	1	0	1
86	31	0	1	0	1	0	1	0	0	0	1	0	0	0	1
87	63	1	1	1	0	0	1	0	0	0	1	0	0	1	1
88	42	1	1	1	0	1	1	0	0	0	1	0	0	1	1
89	30	0	0	0	0	0	0	0	1	0	0	0	0	1	0
90	31	0	1	0	0	0	1	0	0	1	1	0	0	0	1
91	53	1	0	0	0	0	0	0	0	0	0	0	0	1	0
92	64	0	1	0	0	0	1	0	0	0	0	0	0	1	0
93	34	1	0	0	0	0	0	0	0	0	0	0	0	0	0
94	54	0	1	0	0	0	0	0	0	0	1	0	0	0	0
95	58	0	0	0	0	0	0	0	1	0	1	0	0	0	1
96	49	1	1	1	0	0	1	0	0	0	1	0	0	0	1
97	73	0	0	1	0	0	0	0	0	0	0	0	0	1	0
98	41	0	1	1	0	1	1	0	0	0	1	0	1	1	1
99	30	1	1	0	0	0	1	0	0	0	0	0	0	0	1
100	55	0	1	0	0	0	0	0	1	0	0	0	0	0	0
101	55	0	0	1	0	0	0	0	0	0	0	0	0	1	0
102	44	0	1	1	0	0	1	0	0	0	0	0	0	0	0
103	32	0	0	0	0	0	0	0	0	0	1	0	0	1	0
104	43	0	1	1	0	1	0	0	0	0	1	0	1	1	0
105	71	0	0	1	0	0	1	0	1	0	0	0	0	0	1
106	34	0	1	0	0	0	0	0	0	0	0	0	0	1	0
107	52	0	1	1	0	1	1	0	0	0	1	1	0	0	1
108	47	0	1	1	0	0	1	0	0	0	1	0	0	0	1
109	44	0	0	1	0	0	1	0	0	0	1	0	1	1	0
110	71	0	0	0	0	0	0	0	0	0	1	0	0	0	0
111	34	0	0	0	0	0	0	0	0	0	0	0	0	1	0
112	39	0	0	0	0	0	0	0	0	0	1	0	0	0	0
113	40	0	0	0	0	0	0	0	1	0	0	0	0	1	0
114	44	0	0	0	0	0	1	0	0	0	1	0	1	1	0
115	33	1	0	1	0	0	0	0	1	0	1	0	0	1	0
116	59	0	0	0	0	0	0	0	1	0	0	0	0	1	0
117	43	0	0	0	0	0	1	0	0	0	0	0	0	0	0
118	25	1	0	0	0	0	1	0	0	0	1	0	0	1	0
119	46	0	0	0	0	0	0	0	0	0	1	0	0	0	0
120	56	0	1	0	0	0	0	0	0	0	0	0	0	1	0
121	45	0	0	0	0	0	1	0	0	0	1	0	1	0	0
122	30	0	0	1	0	0	1	0	0	0	0	0	0	1	0
123	35	1	0	0	0	0	0	0	0	0	0	0	0	1	0
124	38	0	0	1	1	0	1	0	0	0	0	0	0	1	0
125	58	0	0	0	0	0	1	0	0	0	1	0	0	0	0
126	44	0	0	0	0	0	1	0	0	0	1	0	0	0	0
127	41	0	0	1	0	0	1	0	0	0	0	1	1	1	1
128	51	0	0	0	0	0	1	0	0	0	1	0	0	0	1
129	60	0	0	0	0	0	1	0	0	0	0	0	0	1	0
130	46	1	1	0	0	1	1	1	0	0	0	0	0	0	1
131	44	0	1	0	0	0	1	1	0	0	1	0	1	1	1
132	38	1	0	0	0	0	0	0	0	0	0	0	0	0	0
133	30	0	0	0	0	0	1	0	0	0	1	0	0	1	0
134	34	1	0	0	0	0	0	0	0	0	0	0	0	0	0
135	44	0	0	1	0	0	0	0	0	0	1	0	0	1	0
136	32	1	0	1	0	0	1	0	0	0	1	0	1	1	1
137	48	0	1	1	1	0	1	0	0	0	1	1	0	0	1
138	60	0	1	1	1	0	0	0	0	0	0	0	1	1	1
139	45	0	1	0	1	0	1	0	0	0	0	0	1	1	1
140	57	0	0	0	0	0	0	0	0	0	0	0	0	1	0
141	42	0	1	1	0	1	0	0	0	0	0	0	0	1	0
142	40	1	1	1	0	0	1	1	0	0	1	1	0	0	1
143	29	0	1	0	0	0	0	0	0	0	1	0	0	1	0
144	38	0	1	1	0	1	0	0	0	0	1	0	1	1	1
145	46	1	1	0	0	0	1	0	0	0	0	1	0	0	1
146	27	0	1	1	0	0	1	0	0	0	1	1	0	1	1
147	46	1	1	0	0	0	0	0	0	0	0	0	0	0	0
148	37	0	1	1	0	0	0	0	0	0	0	0	0	1	0
149	61	1	0	1	0	0	0	0	0	1	0	0	0	0	0
150	50	0	0	0	0	0	1	0	0	0	0	0	0	0	1
151	40	0	1	1	0	0	1	1	0	0	0	0	0	1	1
152	50	0	1	1	0	0	1	0	0	1	1	1	0	1	1
153	47	1	0	0	0	1	0	0	0	0	0	0	0	0	0
154	29	1	1	1	0	1	1	0	0	0	1	1	1	0	1
155	39	0	0	0	0	0	0	0	0	0	0	0	0	1	0
156	31	1	1	1	0	0	1	0	0	0	1	0	1	1	1
157	71	0	1	1	0	0	1	0	0	0	1	0	1	1	0
158	36	0	1	1	1	1	0	0	0	0	1	1	1	0	1
159	39	0	1	1	0	0	0	0	0	0	1	0	1	1	0
160	66	0	0	0	0	0	0	0	0	0	0	0	0	0	0
161	56	0	1	1	0	0	1	0	0	0	1	0	0	1	0
162	29	1	0	1	0	0	0	0	0	0	0	0	0	1	0
163	34	1	0	0	0	0	0	0	0	0	1	0	0	1	0
164	67	0	1	1	0	0	1	0	0	0	1	0	0	0	1
165	48	1	0	0	0	0	0	0	0	0	0	0	0	0	0
166	51	0	0	1	0	0	0	0	0	0	0	0	0	1	0
167	66	0	0	0	0	0	1	0	0	0	0	0	0	1	0
168	56	0	1	1	0	0	1	0	0	0	1	1	1	1	1
169	43	0	1	0	0	0	0	0	0	0	0	0	0	0	0
170	40	0	0	0	0	0	0	0	0	0	0	0	0	1	0
171	51	0	1	1	1	1	0	0	0	0	0	1	1	0	1
172	66	0	0	0	0	0	1	0	0	0	0	0	0	0	0
173	47	0	0	0	0	0	0	0	0	0	0	0	0	1	0
174	42	1	1	0	0	0	1	0	0	0	0	1	0	0	1
175	47	1	1	1	0	0	1	0	0	0	0	0	0	1	1
176	29	0	0	0	0	0	0	0	0	0	0	0	0	0	0
177	33	0	0	0	0	0	0	0	0	0	0	0	0	1	0
178	36	0	1	1	0	0	1	0	0	0	1	0	0	0	1
179	33	1	0	0	0	0	0	0	0	0	0	0	0	0	0
180	46	0	0	0	0	0	1	0	1	0	1	0	0	1	0
181	56	0	1	1	1	0	1	1	0	0	1	1	0	0	1
182	51	0	1	1	0	0	1	1	0	0	0	0	0	1	1
183	31	0	0	0	0	0	0	0	1	0	1	0	0	0	0
184	45	1	0	0	0	0	0	0	0	0	0	0	0	0	0
185	53	0	1	1	1	1	1	0	0	0	1	1	0	0	1
186	53	0	0	0	0	0	0	0	1	0	1	0	0	1	1
187	45	0	0	0	0	0	0	0	0	0	0	0	0	1	0
188	31	0	0	0	0	0	0	0	0	0	1	0	0	0	0
189	27	1	1	1	0	0	1	0	0	0	1	1	0	0	1
190	41	0	0	0	0	0	0	0	0	0	0	0	0	0	0
191	42	1	1	1	0	1	1	1	0	0	1	0	1	1	1
192	56	0	1	1	1	0	1	1	0	0	1	0	1	0	1
193	33	0	0	0	0	0	0	0	0	0	0	0	0	1	0
194	45	0	1	1	0	1	1	0	0	0	1	0	1	1	1
195	48	0	0	0	0	0	1	1	0	0	1	0	0	0	0
196	35	0	1	1	1	0	1	0	0	0	1	0	0	0	1
197	26	0	0	0	0	0	0	0	0	0	1	0	0	1	0
198	15	0	0	0	0	0	0	0	0	0	1	0	0	1	0
199	47	1	0	0	0	0	0	0	0	0	0	0	0	0	0
200	52	0	1	1	0	0	1	0	0	0	0	0	0	0	1
201	24	0	1	0	0	0	1	0	0	0	1	0	1	1	1
202	52	0	1	1	0	0	1	0	0	0	0	0	0	0	1
203	40	0	1	1	0	1	1	0	0	1	0	1	0	1	1
204	33	0	1	1	0	0	1	0	0	0	1	0	1	1	1
205	28	0	1	0	0	0	1	0	0	0	1	0	0	0	1
206	40	0	0	1	0	0	1	0	0	0	1	0	0	1	1
207	44	0	0	0	0	0	0	0	0	0	0	0	0	0	0
208	42	0	1	1	0	0	1	0	0	0	0	1	0	1	1
209	48	0	0	0	0	0	0	0	0	0	1	0	0	1	0
210	45	1	1	0	0	0	0	0	0	0	1	1	0	0	1
211	31	1	0	0	0	0	1	0	0	0	1	0	0	1	1
212	44	0	0	0	0	0	0	0	0	0	1	0	0	1	0
213	50	0	0	0	0	0	0	0	0	0	1	0	0	1	0
214	45	1	0	0	0	0	0	0	0	0	0	0	0	0	0
215	46	0	1	1	0	0	1	0	0	1	1	0	0	1	1
216	32	0	0	0	0	0	1	0	0	0	1	0	0	1	1
217	36	0	0	0	0	0	1	0	0	0	1	0	0	1	1
218	25	0	0	0	0	0	0	0	0	0	1	0	0	0	0
219	28	0	1	1	0	0	1	0	0	0	1	1	0	0	1
220	57	0	0	0	0	0	1	0	0	0	0	0	0	1	0
221	35	1	0	0	0	0	0	0	0	0	0	0	0	1	0
222	33	1	0	0	0	0	0	0	0	0	0	0	0	1	0
223	47	0	1	1	0	0	1	0	0	1	1	0	0	1	1
224	38	0	1	0	0	1	0	0	0	0	1	0	0	0	1
225	33	0	1	1	0	1	0	0	0	0	1	1	0	0	1
226	21	0	0	0	0	0	0	0	0	0	0	0	0	1	0
227	55	1	1	0	0	0	0	0	1	0	0	0	0	1	0
228	44	0	1	0	0	0	0	0	0	0	0	0	0	1	0
229	46	1	1	0	0	0	1	0	0	0	1	0	0	1	0
230	38	0	0	0	0	0	0	0	0	0	0	0	0	0	0
231	25	0	0	0	0	0	1	0	0	0	1	0	0	0	1
232	32	1	1	1	0	0	1	0	0	1	1	0	0	0	1
233	47	1	0	0	0	0	0	0	0	0	1	0	0	1	0
234	40	0	1	1	0	0	1	0	0	0	0	1	0	1	0
235	47	1	1	0	0	0	1	0	0	0	1	1	0	1	1
236	40	0	1	1	0	0	1	0	0	0	1	0	0	0	1
237	40	0	0	1	0	0	1	0	0	0	1	1	1	1	1
238	48	0	1	0	0	1	0	0	0	0	1	0	1	1	1
239	39	0	0	0	0	0	0	0	0	0	0	0	0	1	0
240	35	1	1	0	0	0	1	0	0	0	1	0	0	0	1
241	49	0	1	1	0	1	1	0	0	0	1	1	1	1	1
242	75	0	0	0	0	0	0	0	1	0	0	0	0	1	0
243	56	1	1	1	0	1	1	1	0	0	1	0	0	0	1
244	50	1	0	0	0	0	0	0	0	0	0	0	0	0	0
245	54	1	0	0	0	0	0	0	0	0	0	0	0	1	0
246	43	1	1	1	1	1	0	0	0	0	1	0	0	1	1
247	42	0	0	0	0	0	0	0	0	0	0	0	0	1	0
248	54	1	1	0	0	0	0	0	0	0	0	0	0	0	0
249	38	1	0	1	0	0	0	0	0	0	1	0	0	0	0
250	25	0	0	0	0	0	0	0	0	0	0	0	0	1	0
251	33	0	1	1	1	0	1	0	0	0	0	1	1	1	1
252	35	1	0	0	0	0	0	0	0	0	0	0	0	0	0
253	25	0	0	0	0	0	0	0	0	0	1	0	0	1	0
254	47	0	1	1	0	0	1	0	0	0	1	0	0	1	1
255	56	1	0	0	0	0	0	0	0	0	0	0	0	0	0
256	24	0	0	0	0	0	1	0	0	0	1	0	0	0	1
257	32	0	0	0	0	0	0	0	0	0	0	0	0	1	0
258	25	1	1	1	0	0	1	0	0	0	0	0	0	1	1
259	62	0	0	0	0	0	0	0	0	0	0	0	0	1	0
260	27	0	1	1	0	1	1	1	0	0	1	1	0	0	1
261	26	0	0	0	0	0	0	0	0	0	0	0	0	1	0
262	25	0	0	0	0	0	0	0	0	0	0	0	0	1	0
263	43	0	0	0	0	0	0	0	0	0	0	0	0	1	0
264	55	1	0	0	0	0	1	0	0	0	0	0	0	1	0
265	49	0	0	0	0	0	0	0	0	0	0	0	0	0	0
266	40	1	1	0	0	0	1	0	0	0	1	1	0	0	1
267	53	0	1	1	0	0	1	0	0	0	1	1	0	0	1
268	28	0	0	0	1	0	0	0	0	0	1	0	0	1	1
269	41	0	1	0	0	0	1	0	0	0	1	1	0	1	1
270	56	0	0	0	0	0	0	0	1	0	0	0	0	0	0
271	61	0	1	1	0	0	0	0	0	0	1	0	1	0	0
272	43	1	1	1	0	0	0	0	0	0	0	0	0	1	0
273	42	0	0	1	0	0	0	0	0	0	0	0	0	0	0
274	55	0	1	1	0	0	1	1	0	0	1	0	0	1	1
275	43	0	0	0	0	0	0	0	0	0	0	0	0	1	0
276	45	0	0	0	0	0	1	0	0	0	1	0	0	0	0
277	35	0	0	0	0	0	0	0	0	0	0	0	0	0	0
278	35	0	1	1	0	0	0	0	0	0	1	0	0	1	0
279	55	0	0	0	0	0	0	0	0	0	0	0	0	1	0
280	32	0	0	1	0	0	0	0	0	0	1	0	1	0	0
281	48	0	1	1	0	0	1	0	0	0	1	0	1	1	1
282	43	0	1	1	0	1	1	0	0	0	1	0	1	1	1
283	29	0	1	1	0	1	0	0	0	1	0	0	0	0	1
284	31	0	1	1	0	1	0	0	0	0	1	0	1	0	0
285	51	1	0	0	0	0	0	0	0	0	0	0	0	1	0
286	43	1	1	1	0	0	1	0	0	0	1	1	0	1	1
287	47	1	1	1	0	0	0	0	0	0	1	0	1	0	1
288	29	1	0	0	0	0	0	0	0	0	1	0	0	1	0
289	44	0	0	0	0	0	0	0	0	0	0	0	0	0	0
290	34	0	0	0	0	0	0	0	0	0	1	0	0	0	0
291	39	0	1	1	1	1	1	0	0	0	1	1	0	0	1
292	41	1	0	0	0	0	0	0	0	0	1	0	0	1	0
293	53	0	0	0	0	0	0	0	1	0	1	0	0	1	0
294	57	0	1	1	0	0	0	0	0	0	0	0	0	1	0
295	45	0	0	1	0	0	1	0	0	0	1	0	0	0	0
296	32	0	0	0	0	0	0	0	0	0	0	0	0	0	0
297	63	0	0	0	0	0	0	0	0	0	0	0	0	1	0
298	45	0	1	1	0	0	1	0	0	0	1	0	1	1	1
299	69	0	0	0	0	0	0	0	0	0	0	0	0	1	0
300	43	0	1	1	0	0	1	0	0	0	0	0	0	0	1
301	44	0	0	0	0	0	0	0	0	0	1	0	0	1	0
302	49	1	1	1	1	0	0	0	0	0	1	0	0	0	1
303	75	0	0	1	0	0	0	0	0	0	1	1	0	0	1
304	60	0	0	0	0	0	0	0	0	0	0	0	0	1	0
305	57	0	0	0	0	0	0	0	0	0	0	0	0	1	0
306	64	0	0	0	0	0	0	0	0	0	0	0	0	0	0
307	45	0	1	1	1	1	1	1	0	0	0	0	1	1	1
308	40	1	0	0	0	0	0	0	0	0	1	0	0	1	0
309	38	0	1	0	0	1	0	0	0	0	1	0	1	0	1
310	62	0	1	1	0	0	1	1	0	0	0	0	1	1	1
311	53	0	0	0	0	0	0	0	1	0	1	0	0	0	0
312	29	0	1	0	0	0	1	0	0	0	0	0	1	1	1
313	74	0	1	0	0	0	1	0	0	0	1	0	0	1	1
314	52	0	0	0	0	0	0	0	0	0	1	0	0	0	0
315	28	0	0	0	0	0	0	0	0	0	0	0	0	1	0
316	31	1	0	0	0	0	0	0	0	0	0	0	0	1	0
317	54	0	0	0	0	0	0	0	0	0	0	0	0	0	0
318	48	1	0	1	0	1	1	0	0	0	1	0	1	1	1
319	38	1	0	0	0	0	0	0	0	0	0	0	0	1	0
320	48	0	1	0	0	1	0	0	0	1	1	1	0	0	1
321	58	0	0	0	0	0	0	0	0	0	0	0	0	1	0
322	48	0	0	0	0	0	0	0	1	0	1	0	0	1	0
323	75	0	0	0	0	0	1	0	0	0	1	0	0	0	0
324	37	0	0	0	0	0	0	0	0	0	1	0	0	0	0
325	27	0	0	0	0	0	0	0	0	1	1	0	0	1	0
326	55	1	1	1	0	1	0	1	0	0	1	0	1	1	1
327	40	0	1	1	0	1	1	0	0	0	1	1	1	1	1
328	54	1	0	0	0	0	1	0	0	0	1	0	0	0	1
329	53	0	1	0	0	1	0	0	0	0	0	0	0	1	0
330	29	0	0	0	0	0	0	0	0	0	1	0	0	0	1
331	63	0	0	0	0	0	0	0	0	0	0	0	0	1	0
332	31	0	1	0	0	0	1	0	0	0	1	1	0	0	1
333	26	0	0	1	0	0	0	0	0	0	1	0	0	0	0
334	41	0	0	1	0	0	1	0	0	0	1	1	0	1	1
335	51	0	1	1	0	0	1	0	0	1	1	1	0	0	1
336	34	0	0	0	0	0	1	0	0	0	1	0	0	0	1
337	76	0	0	0	0	0	0	0	0	0	0	0	0	1	0
338	47	0	0	0	0	0	0	0	0	0	1	0	0	0	1
339	29	0	1	0	0	0	1	0	0	0	1	1	0	0	1
340	49	0	0	0	0	0	0	0	0	0	0	0	0	1	0
341	58	0	1	0	1	0	1	0	0	1	1	0	0	0	1
342	48	0	0	0	0	0	0	0	0	0	0	0	0	1	0
343	61	0	0	0	0	0	0	0	0	0	0	0	0	1	0
344	52	0	1	0	1	1	0	0	0	0	0	0	1	1	1
345	48	0	1	1	0	0	1	0	0	0	1	1	0	0	1
346	50	1	0	0	0	0	0	0	0	0	1	0	0	0	0
347	51	0	0	0	0	0	0	0	1	0	1	0	0	0	0
348	35	0	0	0	0	0	0	0	0	0	1	0	0	1	0
349	38	0	1	0	0	0	0	0	0	0	0	0	0	1	0
350	51	0	1	1	0	0	1	1	0	0	0	0	0	0	1
351	58	0	0	0	0	0	1	0	0	0	0	0	0	0	1
352	43	0	1	1	1	0	0	0	0	0	1	0	0	0	1
353	59	0	0	0	0	0	0	0	0	0	0	0	0	1	0
354	40	0	1	0	0	0	1	0	0	0	1	0	0	1	0
355	38	1	1	0	0	0	1	0	0	0	1	1	0	0	1
356	69	0	1	0	0	0	0	0	0	0	0	0	0	1	0
357	35	0	0	0	0	0	0	0	0	0	0	0	0	1	0
358	67	0	0	0	0	0	0	0	1	0	0	0	0	0	1
359	50	0	1	0	0	0	1	0	0	0	0	1	0	1	1
360	45	0	0	1	1	0	1	0	0	0	1	0	0	0	1
361	44	0	0	0	0	0	0	0	0	0	0	0	0	0	0
362	51	0	0	0	0	0	0	0	0	0	0	0	0	1	0
363	52	0	1	1	1	1	0	0	0	0	0	1	1	0	1
364	54	0	0	0	0	0	0	0	0	0	0	0	0	1	0
365	31	0	1	0	0	0	0	0	0	0	1	0	0	1	0
366	56	0	0	0	0	0	1	0	0	0	0	0	0	1	0
367	38	0	1	0	0	1	0	0	0	0	0	1	0	0	1
368	50	0	0	0	0	0	0	0	1	0	1	0	0	0	0
369	39	0	0	0	0	1	1	0	0	0	1	0	1	1	1
370	49	1	0	0	0	0	0	0	0	0	0	0	0	1	0
371	46	0	1	1	0	1	0	0	0	0	1	0	0	1	1
372	42	1	0	0	0	0	1	0	0	0	1	1	0	1	1
373	49	0	0	0	0	0	0	0	0	0	0	0	0	0	0
374	41	1	1	1	0	0	1	0	0	0	1	1	0	0	1
375	42	1	0	0	0	0	0	0	0	0	0	0	0	0	0
376	52	0	1	0	0	0	0	0	0	0	0	0	0	0	0
377	57	1	0	0	0	0	0	0	0	0	1	0	0	1	0
378	51	0	0	0	0	0	0	0	0	0	0	0	0	1	0
379	33	1	0	0	0	0	0	0	1	0	1	0	0	0	0
380	33	0	0	0	0	0	0	0	0	0	0	0	0	1	0
381	39	0	0	0	0	0	0	0	0	0	0	0	0	1	0
382	51	0	0	0	0	0	0	0	1	0	0	0	0	1	0
383	31	0	0	0	0	0	0	0	0	0	1	1	0	0	1
384	37	0	1	1	0	0	1	0	0	0	1	1	1	1	1
385	34	0	1	1	0	0	0	0	0	0	1	0	0	1	1
386	53	0	0	0	0	0	0	0	0	0	0	0	0	1	0
387	41	0	0	0	0	0	0	0	0	0	1	0	0	1	0
388	49	0	1	0	0	1	1	0	0	0	1	0	0	0	1
389	53	0	1	1	1	1	1	0	0	0	1	1	1	1	1
390	43	0	1	1	0	1	0	0	0	0	1	0	0	0	1
391	35	0	0	0	0	0	0	0	1	0	1	0	0	0	0
392	52	0	1	0	0	1	1	0	0	0	1	1	0	1	1
393	49	0	1	1	1	1	0	0	0	0	0	0	0	1	0
394	64	0	1	1	0	1	1	0	0	0	1	0	0	0	0
395	37	1	0	0	0	0	0	0	0	0	0	0	0	1	0
396	54	0	0	0	0	0	0	0	0	0	0	0	0	1	0
397	25	0	0	0	0	0	0	0	0	0	0	0	0	0	0
398	72	0	0	0	0	0	0	0	0	0	0	0	0	1	0
399	50	0	0	0	0	0	0	0	0	0	1	0	0	1	0
400	51	0	0	0	0	0	0	0	0	0	1	0	0	0	1
401	44	0	0	0	0	0	0	0	0	0	0	0	0	0	0
402	23	0	0	0	0	0	1	0	0	0	1	0	0	1	0
403	59	0	0	1	0	0	0	0	1	0	1	0	0	0	0
404	32	0	0	0	0	0	0	0	0	0	1	0	0	1	0
405	54	1	1	1	0	0	1	0	0	0	0	0	0	0	0
406	57	0	0	0	0	0	0	0	0	0	0	0	0	1	0
407	54	1	1	1	0	0	1	0	0	0	0	0	0	1	0
408	47	0	0	0	0	0	0	0	0	0	0	0	0	0	1
409	35	0	0	0	0	0	0	0	0	0	1	0	0	0	1
410	32	1	0	0	0	0	1	0	0	0	1	1	0	0	1
411	65	0	1	1	0	1	1	1	0	0	1	0	0	1	1
412	50	0	1	1	0	1	0	0	0	0	0	0	0	1	1
413	51	0	0	0	0	0	0	0	0	0	1	0	0	0	0
414	54	0	0	0	0	0	0	0	0	0	0	0	0	0	0
415	55	0	0	0	0	0	0	0	0	0	1	0	0	1	0
416	54	0	0	0	0	0	0	0	0	0	0	0	0	1	0
417	38	1	1	1	0	1	1	0	0	0	1	1	0	1	1
418	56	0	0	0	0	0	0	0	0	0	0	0	0	1	0
419	38	0	1	1	0	1	1	0	0	0	1	1	1	0	1
420	35	0	0	0	0	0	0	0	0	0	0	0	0	1	0
421	60	0	0	0	0	0	0	0	0	0	0	0	0	1	0
422	54	0	0	0	0	0	0	0	0	0	0	0	0	0	1
423	23	0	0	0	0	0	1	0	0	0	1	0	0	0	0
424	63	1	0	0	0	0	0	0	0	0	0	0	0	1	0
425	55	0	1	1	0	0	1	0	0	0	1	0	1	1	1
426	36	0	1	1	0	1	1	0	0	0	1	1	0	0	1
427	36	0	0	0	0	0	0	0	0	0	0	1	0	0	1
428	38	0	0	0	0	0	0	0	1	0	1	0	0	1	0
429	32	0	0	0	0	0	1	0	1	0	0	0	0	0	0
430	32	0	0	0	0	0	0	0	0	0	0	1	0	1	1
431	29	0	0	0	0	0	0	0	1	0	1	0	0	0	1
432	41	0	0	0	0	0	0	0	0	0	1	0	0	1	0
433	24	0	0	0	0	0	0	0	0	0	0	0	0	1	0
434	47	1	1	1	0	0	1	0	0	0	1	1	1	1	1
435	33	0	1	1	0	0	1	0	0	0	1	0	0	1	0
436	40	1	0	0	0	0	1	0	0	0	1	0	0	0	1
437	48	0	1	0	0	0	1	0	0	0	1	0	1	1	0
438	47	0	0	1	0	0	1	0	0	0	1	1	0	0	1
439	37	0	0	0	0	0	0	0	0	0	0	0	0	1	0
440	51	0	0	0	1	1	1	0	0	0	0	0	0	0	1
441	64	0	0	0	0	0	1	0	0	0	0	0	0	1	0
442	44	0	0	0	0	0	0	0	0	0	1	0	0	1	0
443	62	0	0	0	0	0	0	0	0	0	0	0	0	0	0
444	63	1	1	1	1	0	1	0	0	0	1	0	1	1	1
445	57	0	0	0	0	0	0	0	0	0	0	0	0	0	0
446	23	0	0	0	0	0	0	0	0	0	1	0	0	1	0
447	39	1	0	0	0	0	1	0	0	0	1	1	0	0	1
448	37	1	1	1	0	0	1	0	0	0	0	0	0	0	1
449	54	0	1	1	0	0	1	1	0	0	0	0	0	1	0
450	72	1	0	0	0	0	0	0	0	0	0	0	0	1	0
451	69	0	0	1	0	0	0	0	0	0	0	0	0	0	0
452	54	0	0	0	0	0	0	0	1	0	1	0	0	0	0
453	37	0	0	0	0	0	0	0	0	0	0	0	0	1	0
454	22	0	0	0	0	0	0	0	1	0	1	0	0	1	0
455	27	0	0	0	0	0	0	0	0	0	0	0	0	1	0
456	43	0	0	0	0	0	0	0	0	0	0	0	0	1	0
457	52	0	0	0	0	0	0	0	0	0	0	0	0	0	1
458	53	1	0	0	0	0	0	0	0	0	0	1	0	0	0
459	65	0	0	0	0	0	0	0	0	0	0	0	0	1	0
460	45	0	0	0	0	0	0	0	0	0	0	0	0	0	0
461	32	1	0	0	0	0	0	0	1	0	1	0	0	1	0
462	50	0	0	1	0	0	0	0	0	0	0	0	0	0	0
463	42	0	0	0	0	0	0	0	0	0	0	0	0	1	0
464	51	0	0	0	0	0	1	0	0	0	0	0	0	1	0
465	67	0	0	0	0	0	0	0	0	0	0	0	0	1	1
466	68	1	1	1	0	0	1	0	0	0	1	1	1	0	1
467	51	1	0	0	0	0	0	0	0	0	0	0	0	0	0
468	24	1	0	0	0	0	0	0	0	0	0	0	0	1	1
469	46	0	0	1	0	1	1	0	0	0	0	0	0	1	1
470	57	1	0	0	0	0	0	0	0	0	0	1	0	0	1
471	30	1	0	0	0	0	0	0	0	0	1	0	0	1	1
472	51	0	1	1	1	1	1	0	0	0	1	0	1	1	1
473	50	0	0	1	0	0	1	0	0	0	1	0	0	1	0
474	33	0	0	0	0	0	0	0	0	0	0	0	0	1	0
475	60	0	0	0	0	0	0	0	0	0	1	0	0	0	1
476	49	0	1	1	0	1	1	0	0	0	0	1	1	1	1
477	18	0	1	1	0	1	1	0	0	0	1	1	0	1	1
478	31	0	1	1	0	0	1	0	0	0	1	1	0	0	1
479	51	0	1	0	0	0	1	0	0	1	0	1	0	0	1
480	40	0	1	1	0	0	1	0	0	0	1	0	0	0	1
481	60	0	0	0	0	0	1	0	0	0	0	0	0	0	1
482	52	1	0	1	0	0	1	1	0	0	1	1	0	1	1
483	52	0	0	0	0	0	1	0	1	0	1	0	0	1	0
484	29	1	0	0	0	0	0	0	1	0	1	1	0	0	1
485	54	1	1	1	0	0	1	1	0	0	1	0	0	1	1
486	18	0	0	0	0	0	0	0	0	0	0	0	0	0	0
487	27	0	0	0	0	0	0	0	0	0	0	0	0	1	0
488	44	1	0	0	0	0	0	0	0	0	0	0	0	1	0
489	43	0	0	0	0	0	0	0	0	0	0	0	0	1	0
490	27	1	1	1	0	0	1	0	0	0	1	0	1	0	1
491	36	0	0	0	0	0	0	0	0	0	0	0	0	0	1
492	31	1	0	1	0	0	1	0	0	0	1	0	1	0	1
493	41	0	1	1	0	0	1	0	0	1	1	0	0	0	1
494	58	0	1	0	0	1	0	0	0	0	1	0	0	0	1
495	36	0	0	0	0	0	0	0	0	0	1	0	0	1	0
496	40	0	1	1	1	0	1	0	0	1	0	1	0	0	1
497	48	0	1	0	0	0	0	0	0	0	1	1	0	0	1
498	62	0	0	0	0	0	0	0	1	0	0	0	0	1	0
499	50	0	0	0	0	0	0	0	0	0	1	0	1	0	1
500	59	0	0	0	0	0	0	0	0	0	0	0	0	1	0
501	13	0	0	0	0	0	0	0	0	0	1	0	0	0	0
502	49	0	0	0	0	0	0	0	0	0	0	0	0	1	1
503	63	1	0	0	0	0	0	0	0	0	1	0	0	0	0
504	48	1	1	0	0	0	0	0	1	0	1	0	0	1	0
505	34	1	1	1	0	0	1	0	0	0	1	1	1	0	1
506	62	1	0	0	0	0	0	0	0	0	0	0	0	1	0
507	45	0	0	0	0	0	0	0	1	0	1	0	0	1	0
508	41	0	1	0	0	0	1	0	0	0	0	0	0	0	1
509	35	0	0	0	0	0	0	0	0	0	0	0	0	0	0
510	43	0	1	1	0	0	1	0	0	0	1	1	1	1	1
511	59	0	0	0	0	0	0	0	0	0	0	0	0	0	0
512	48	0	0	0	0	0	0	0	0	0	0	0	0	1	0
513	50	0	0	0	0	0	1	1	0	0	1	0	0	1	1
514	25	0	1	0	0	0	1	0	0	0	1	0	0	0	0
515	40	0	1	0	1	1	0	0	0	0	1	0	0	0	1
516	38	0	1	1	0	0	1	1	0	0	1	0	0	1	1
517	37	0	0	0	0	0	0	0	0	0	0	0	0	0	0
518	42	0	0	1	0	0	0	0	0	0	1	0	0	1	0
519	57	0	0	0	0	0	0	0	0	0	0	0	0	1	0
520	51	0	1	0	1	1	1	0	0	0	1	0	1	0	1
521	52	0	0	1	0	0	1	0	0	0	1	0	0	0	0
522	50	0	1	1	1	0	0	0	1	0	1	0	1	1	1
523	52	0	1	1	0	0	0	0	1	0	1	1	1	1	1
524	26	0	1	1	0	0	1	0	0	0	1	1	1	1	1
525	59	0	0	1	0	0	0	0	0	0	0	0	0	0	0
